# Supplementary material for: Protein Kinase A and High-Osmolarity Glycerol Response Pathways Cooperatively Control Cell Wall Carbohydrate Mobilization in Aspergillus fumigatus
Source: mBio. 2018 Dec 11;9(6):e01952-18. doi: 10.1128/mBio.01952-18 (PMC6299480; doi:10.1128/mBio.01952-18)
Supplement: TABLE S1 [file mbo006184212st1.xlsx]

## Sheet: Glycogen and Trehalose
Gene	Description	WT	ΔsakA	ΔmpkC	ΔsakA Δmpkc
Afu6G02230	Putative glucokinase; conidia-enriched protein; transcripts extremely abundant in resting conidia, levels decline during germination; transcript induced by exposure to human airway epithelial cells	2.12101	-2.04105	0	-2.40828	glkA
Afu2g11780	Ortholog(s) have sequence-specific DNA binding, sequence-specific DNA binding transcription factor activity, transcription regulatory region DNA binding activity	1.60595	0	-1.3349	-1.10875	creA
Afu5G08570	Class II protein kinase A (PKA); catalytic subunit; a second isoform is encoded by PkaC/PkaC1; activity redundant with PkaC; both isoforms act to regulate germination, cell wall homeostasis and growth on fermentable carbon sources	0.822552	-1.4908	0	-1.47011	pkaAC2
Afu3G10000	cAMP-dependent protein kinase regulatory subunit; induced by endothelial cells and human airway epithelial cells; mutants sensitive to storage in water and contain more nuclei than wild-type; up-regulated in neutrophil-exposed conidia	1.58701	-2.07382	-0.407504	-2.50298	pkaR
Afu2G12200	cAMP-dependent protein kinase catalytic subunit; activity redundant with PkaC; both isoforms act to regulate germination, cell wall homeostasis and growth on fermentable carbon sources; induced by alveolar epithelial cells and neutrophils	1.29839	-1.86746	-0.313236	-1.96624	pkaAC1
Afu3g11830	Putative phosphoglucomutase; reacts with rabbit immunosera exposed to A. fumigatus conidia; hypoxia repressed protein; transcript up-regulated in conidia exposed to neutrophils	0.900757	-0.873235	-1.1018	-2.24763	pgmA
Afu3g12100	Putative trehalase phosphorylase with a predicted role in the glucose-1-phosphate pathway	2.54638	-3.93166	0	-3.83025	tphA
Afu3g02280	Putative alpha,alpha-trehalose glucohydrolase; transcript up-regulated in conidia exposed to neutrophils	2.35586	-0.65193	-1.61576	-2.29123	treA
Afu7g03940	Ortholog(s) have cytosol localization	2.25265	-1.99171	0	-2.16041	tslA
Afu5g14300	Putative trehalose-6-phosphate synthase	0.722848	-1.4426	-1.22709	-1.96067	tpsD
Afu3g05650	Trehalose 6-phosphate phosphatase (T6PP); 1 of 2 A. fumigatus T6PP; required for cell wall integrity, tolerance to high temperature, cell wall stress, virulence; no obvious role in trehalose biosynthesis; no human homolog	0.480262	-0.577228	-0.74107	-1.50346	orlA
Afu5g10540	Ortholog(s) have 1,4-alpha-glucan branching enzyme activity, role in glycogen biosynthetic process and cytoplasm localization	1.98111	-3.72806	-0.60181	-3.36444	glcA
Afu5g02480	Putative glycogen sythase; transcript up-regulated in conidia exposed to neutrophils	3.78015	-6.69728	-1.78234	-6.68909	gsyA
Afu1g02140	Putative glycogen debranching enzyme; transcript up-regulated in conidia exposed to neutrophils	3.3471	-4.742	-0.645795	-4.83585	gdbA
Afu1g12920	Putative glycogen phosphorylase; transcript up-regulated in conidia exposed to neutrophils	-0.659666	-3.40354	-0.485297	-1.98128	glpV
	Scale	-7	4

## Sheet: Carbohydrate
Gene	Description	WT	ΔsakA	ΔmpkC	ΔsakA Δmpkc
Afu8G04910	Has domain(s) with predicted amino acid transmembrane transporter activity, role in amino acid transmembrane transport and membrane localization	2.5575	-0.638043	#N/A	-0.616329
Afu8G02010	Has domain(s) with predicted substrate-specific transmembrane transporter activity, transmembrane transporter activity, role in transmembrane transport and integral component of membrane, membrane localization	2.85173	3.00287	1.38286	1.43036
Afu8G00770	Ortholog(s) have secondary active monocarboxylate transmembrane transporter activity, selenite:proton symporter activity and role in plasma membrane lactate transport, plasma membrane pyruvate transport, plasma membrane selenite transport	1.70149	1.37366	-2.06231	2.31285
Afu8G06870	Has domain(s) with predicted substrate-specific transmembrane transporter activity, transmembrane transporter activity, role in transmembrane transport and integral component of membrane, membrane localization	5.26284	-5.86988	-1.35346	-7.19607
Afu8G00890	Sugar transporter	3.13166	-2.08294	-1.31827	-2.04584
Afu8G05710	Putative major facilitator superfamily (MFS) sugar transporter; calcium induced; transcript up-regulated in conidia exposed to neutrophils	8.16518	-2.2688	-0.454786	-2.94696
Afu7G00950	Has domain(s) with predicted substrate-specific transmembrane transporter activity, transmembrane transporter activity, role in transmembrane transport and integral component of membrane, membrane localization	4.47266	-2.77601	-0.83928	-5.3229
Afu7G05830	Ortholog(s) have plasma membrane localization	1.33202	#N/A	#N/A	0.981434
Afu7G05550	Ortholog(s) have dicarboxylic acid transmembrane transporter activity, role in dicarboxylic acid transport and plasma membrane localization	1.01917	#N/A	-0.721357	-0.83603
Afu6G01930	Has domain(s) with predicted role in transmembrane transport and integral component of membrane localization	1.88876	-3.96158	#N/A	-3.0766
Afu6G03060	Putative major facilitator superfamily (MFS) monosaccharide transporter; transcript up-regulated in conidia exposed to neutrophils	3.10333	3.2972	-2.34954	0.99556
Afu6G04270	Putative MFS sugar transporter; transcript up-regulated in conidia exposed to neutrophils	4.11228	0.930075	-0.590252	-0.563593
Afu6G08100	Ortholog(s) have Golgi apparatus localization	1.87871	-1.11408	-2.13053	-1.19759
Afu6G14442	Has domain(s) with predicted substrate-specific transmembrane transporter activity, transmembrane transporter activity, role in transmembrane transport and integral component of membrane, membrane localization	3.43153	-2.50393	#N/A	-2.8108
Afu6G13070	Ortholog(s) have UDP-galactose transmembrane transporter activity	2.14273	-2.00743	#N/A	-2.23955
Afu5G13230	Ortholog(s) have fungal-type vacuole membrane localization	2.2303	-1.79065	-0.429583	-2.88354
Afu5G02940	Ortholog(s) have (R)-carnitine transmembrane transporter activity, choline transmembrane transporter activity, ethanolamine transmembrane transporter activity	4.53131	-2.93689	#N/A	-5.0561
Afu5G12950	Has domain(s) with predicted substrate-specific transmembrane transporter activity, transmembrane transporter activity, role in transmembrane transport and integral component of membrane, membrane localization	2.69859	-2.02766	-0.782803	-3.45809
Afu5G06210	Ortholog(s) have alpha-glucoside transmembrane transporter activity, maltose:proton symporter activity, sucrose:proton symporter activity and Golgi apparatus, fungal-type vacuole membrane localization	1.18073	-0.896516	-0.33019	-1.40015
Afu5G01160	Ortholog(s) have role in cellular response to drug and plasma membrane localization	2.62246	-4.75561	#N/A	-3.82931
Afu5G10690	Putative monosaccharide transporter; predicted gene pair with AFUA_4G03110	2.05377	-1.93193	#N/A	-1.73717
Afu4G13080	MFS monosaccharide transporter; transcriptionally up-regulated in conidia exposed to neutrophils	5.32239	-2.47926	0.636472	-4.15101
Afu4G12260	Has domain(s) with predicted role in transmembrane transport and integral component of membrane localization	1.1602	1.41253	#N/A	#N/A
Afu4G03110	Putative monosaccharide transporter; predicted gene pair with AFUA_5G10690	3.10568	-1.9401	0.457678	-2.38477
Afu4G04540	Has domain(s) with predicted role in transmembrane transport and integral component of membrane localization	2.00047	-0.644244	#N/A	-0.557787
Afu4G01560	Putative major facilitator superfamily (MFS) myo-inositol transporter; higher expression in 48 h biofilm vs planktonic cells	1.07723	0.599835	0.754733	#N/A
Afu4G14670	Has domain(s) with predicted substrate-specific transmembrane transporter activity, transmembrane transporter activity, role in transmembrane transport and integral component of membrane, membrane localization	1.62654	5.35286	-0.946552	2.76365
Afu3G00200	Has domain(s) with predicted substrate-specific transmembrane transporter activity, transmembrane transporter activity, role in transmembrane transport and integral component of membrane, membrane localization	1.26343	-2.74234	#N/A	-1.49717
Afu3G07950	Has domain(s) with predicted role in transmembrane transport and integral component of membrane localization	2.491	2.18501	#N/A	#N/A
Afu3G11790	Has domain(s) with predicted substrate-specific transmembrane transporter activity, transmembrane transporter activity, role in transmembrane transport and integral component of membrane, membrane localization	2.89207	2.93456	-1.24395	0.636726
Afu3G12170	Has domain(s) with predicted substrate-specific transmembrane transporter activity, transmembrane transporter activity, role in transmembrane transport and integral component of membrane, membrane localization	1.05277	-1.61806	-1.33185	-1.26792
Afu2G10560	Ortholog(s) have fungal-type vacuole localization	1.48105	0.648294	#N/A	1.96596
Afu2G14590	MFS monosaccharide transporter; calcium induced; transcript up-regulated in conidia exposed to neutrophils and to human airway epithelial cells	3.88849	-0.624747	#N/A	-2.13724
Afu2G16930	Ortholog(s) have succinate:fumarate antiporter activity, role in acetate catabolic process, carbon utilization, fatty acid catabolic process, fumarate transport, succinate transport and mitochondrion, plasma membrane localization	1.51956	3.69245	#N/A	#N/A
Afu2G13870	Putative carrier protein; transcript levels decrease during conidial germination	1.81083	-2.96624	-0.508475	-2.8819
Afu2G11520	Monosugar-transporter similar to mstC	2.71879	-0.828585	-0.818464	-2.06438
Afu1G09980	Ortholog of A. nidulans FGSC A4 : AN1269, A. fumigatus Af293 : Afu8g01400, A. niger CBS 513.88 : An08g01800, A. oryzae RIB40 : AO090038000434, AO090011000869 and Aspergillus wentii : Aspwe1_0048977	3.81447	-6.22685	#N/A	-6.58311
Afu1G13350	Putative transporter protein	1.89663	-3.42501	1.91128	-2.81111
